# Supplementary material for: Solubility and Decomposition of Organic Compounds in Subcritical Water
Source: Molecules. 2023 Jan 19;28(3):1000. doi: 10.3390/molecules28031000 (PMC9920662; doi:10.3390/molecules28031000)
Supplement: Supplementary file 1 [file molecules-28-01000-s001.zip]

Archive with 1 entries (1 files):
- molecules-2140167-supplementary.pdf
